# Supplementary material for: Human cytomegalovirus promoting endothelial cell proliferation by targeting regulator of G-protein signaling 5 hypermethylation and downregulation
Source: Sci Rep. 2020 Feb 10;10:2252. doi: 10.1038/s41598-020-58680-6 (PMC7010708; doi:10.1038/s41598-020-58680-6)
Supplement: Supplementary file 1 — Dataset 1. [file 41598_2020_58680_MOESM1_ESM.xlsx]

## Sheet: Sheet1
GAD	Malacards	DigSee	GWAS	OMIM	Hypertension-related mRNAs
ABCC1	PTGIS	NPPA	ACE	ACE	HSD11B2
ABCC8	AGT	KRAS	ACE2	ACE2	SLC8A1
ACE	ADD1	ADIPOQ	ACSM3	ACSM3	NPR1
ACE2	GNB3	CYBB	ADD1	ADD1	AGT
ACSM3	AGTR1	IL1B	ADIPOQ	ADIPOQ	CST3
ACT	ECE1	PPARG	ADM	ADM	DBH
ACVRL1	CYP3A5	MMP9	ADRA2B	ADRA1A	CRP
ADCY5	NOS3	HESX1	ADRB1	ADRA2B	NPPA
ADD1	COL4A5	LPA	ADRB2	ADRB1	CYP3A5
ADD2	DARS2	CA9	ADRB3	ADRB2	ADRB1
ADORA1	PKD1	NEUROD1	AGT	ADRB3	NEDD4L
ADORA2A	PKD2	CA2	AGTR1	AGT	WNK4
ADRA1A	MEN1	CYBA	AGTR2	AGTR1	ADD1
ADRA2A	F12	BDKRB2	ALDH2	AGRT2	ACE2
ADRA2B	MIR155	ADRB1	ALOX12	ALDH2	SLC12A3
ADRB1	ATP1B1	CCL2	ANGPT1	ALOX12	GRK4
ADRB2	NOS2	AQP1	ANGPT2	ANGPT1	LPL
ADRB3	EMX2OS	EGF	APEX1	ANGPT2	ADRB3
AGER	LINC01227	HBA1	APLN	APEX1	REN
AGT	ATG9B	COMMD5	APLNR	APLN	GNB3
AGTR1	GAS5	FGF2	APOB	APLNR	CYBA
AGTR2	RGS5	PTGS1	ATP1A2	APOB	NPPB
AHCY	CDKN2B-AS1	GRK4	ATP1B1	ATP1A2	ATP1B1
AHR	SELE	ATP2A2	AVPR1A	AVPR1A	PNMT
AKR2C3	HYT4	L1CAM	BGN	BGN	CYP11B2
ALAD	HYT8	GHRL	CALCRL	CALCRL	ERAP1
ALB	HYT2	CHKB	CAT	CAT	AGTR1
ALDH2	HYT5	TNNI3	CHGA	CHGA	ADRB2
ALOX15	HYT7	UMOD	CLCNKB	CLCNKB	ACE
ALOX5AP	HYT3	INHA	CLU	CLU	RGS5
ANGPT1	HYT6	BAX	CRP	CRP	ADRA2B
ANXA1	HYT1	ATP1A1	CST3	CST3	NOS3
ANXA5	ACE	NCF1	CTH	CTH	NPR2
AOC1	REN	ACSS2	CYBA	CYBA	PTGIS
AOC3	CYP11B2	BMP4	CYP19A1	CYP11B2
APLN	INS	TTR	CYP11B2	CYP19A1
APOA1	EDN1	RAC1	CYP19A1	CYP2J2
APOE	NPPA	IL1A	CYP2J2	CYP24A11
AQP1	ALB	IL1RN	CYP3A5	CYP4F2
AR	NR3C2	TRH	CYP4A11	DBH
ARG2	GBA	CP	CYP4F2	DRD1
ARHGAP45	HSD11B2	F3	DBH	EMILIN1
ARNTL2	GRK4	SLC12A3	DRD1	ERAP1
ATOX1	WNK4	CETP	ECE1	FMO3
ATP1A1	ADRB2	NR1D2	EMILIN1	GDF15
ATP1A2	KNG1	CYP3A	ERAP1	GH1
ATP1B1	SLC12A3	HSPA4L	FMO3	GNB3
ATP2B1	ADM	CLU	GDF15	GRK4
ATP2B3	WNK1	DYT10	GH1	GSTM1
ATP7A	CYP11B1	ST3GAL4	GNB3	GSTM3
AVP	PPBP	VIP	GRK4	GSTT1
AVPR1A	NEDD4L	KCNJ1	GSTM1	GUCA2B
B2M	ADD2	RET	GSTM3	HAVCR1
BCHE	SERPINE1	SLC6A2	GSTT1	HGF
BCL2	NPPB	ACTN4	GUCA2B	HMOX1
BDKRB1	CYBA	NFE2L2	HAVCR1	HSD11B2
BDKRB2	ADRB1	TGM2	HGF	HSD3B1
BIRC5	NPR1	GJA5	HMOX1	HSD3B2
BMPR1A	ACE2	CLIP1	HSD11B2	HSPA1B
BMPR1B	UTS2	BMP1	HSD3B1	HSPA1A
BMPR2	EDN2	TRPC6	HSD3B2	HSPA1L
BRD4	ADIPOQ	NF2	HSPA1A	IGF1
CA9	SLC9A1	NTS	HSPA1B	IGF1R
CACNA1C	NPR3	ETS1	HSPA1L	IL10
CACNA2D1	APOB	SLURP1	HYT1	IL12B
CAV1	KLKB1	TRNA	HYT2	IL15
CBLN2	DBH	APOC3	HYT3	IL1A
CBS	NPY	CD44	HYT4	IL1B
CCL1	ERAP1	HP	HYT5	IL1RN
CCL2	APOA1	PAPPA	HYT6	IL6
CCL5	ADRA1D	HEBP1	IGF1	INPPL1
CCR5	LEP	TRPV1	IGF1R	INSR
CD15	VWF	ELL	IL10	KL
CD209	EDNRA	LIPE	IL12B	KLK1
CD28	AGTR2	DAP	IL15	KNG1
CD36	RENBP	PDE4D	IL1A	KYNU
CD40LG	THBD	OCIAD2	IL1B	LCN2
CD46	ADRB3	UTS2R	IL1RN	LPA
CD86	ADRA2B	TMCO1	IL6	LPL
CDKN2A	NPR2	PRKAA1	INPPL1	LTA
CELA2A	SELP	HSPB1	INSR	MEX3C
CETP	SLC8A1	RAF1	KL	MMP9
CHGA	INSR	HTR1A	KLK1	MTHFR
CHI3L1	PLAT	ESR2	KNG1	MTR
CLCNKA	EDNRB	GHR	KYNU	NEDD4L
CLCNKB	RETN	PRKAR1A	LCN2	NOS3
CLU	SLC12A1	LCAT	LPA	NPPA
CMA1	TRPC3	CEBPA	LPL	NPPB
COL1A1	NR3C1	EEF1B2P2	LTA	NPR1
COL3A1	KLK4	F12	MEX3C	NPR2
COMT	XPNPEP3	ITGAL	MMP9	P2RY2
CORIN	PF4	CPB2	MYHFR	PDE5A
CP	PNMT	TIMP3	MTR	PNMT
CPS1	MME	NCAM1	NEDD4L	PPARG
CRHR2	ENSG00000264813	SNORA63	NOS2	PSMA6
CRP	NTS	MIR146A	NOS3	PSMB9
CST3	GCGR	C5	NPPA	PTGIS
CTF1	BDKRB2	CXCL12	NPPB	PTPN1
CTGF	LPA	WT1	NPR1	REN
CX3CL1	TRPC5	TRPM6	NPR2	RNLS
CXCL2	HP	NFIC	P2RY2	SCNN1B
CXCL8	LPL	PCK2	PDE5A	SCNN1G
CYBA	SELENBP1	COX8A	PNMT	SLC12A3
CYBB	CST3	UCK2	PPARG	SLC22A2
CYP11B2	SLC6A2	TERF1	PSMA6	SLC6A4
CYP17A1	LPXN	RGS5	PSMB9	SLC6A9
CYP1A1	CRP	POU2F3	PTGIS	SLC7A1
CYP2C8	POMC	CFD	PTPN1	SLC8A1
CYP2C9	PLA2G7	F10	REN	SLCO1B1
CYP2J2		FGB	RGS5	SOD3
CYP3A5		CCR5	RNLS	STEAP4
CYP4A11		KCNMA1	SCNN1B	STK39
DBH		GJA4	SCNN1G	TGFB1
DDAH1		SHC1	SELE	TH
DDAH2		CNTF	SLC12A3	TPH1
DIO2		CPB1	SLC22A2	TRM1
DRD1		MBTPS1	SLC6A4	VEGFA
DRD2		LNPEP	SLC6A9	WNK4
EBAG9		FOXO1	SLC7A1	XYLT1
ECE1		UROD	SLC8A1	CYP11A1
EDN1		RFC1	SLCO1B1	TGFB3
EDN2		CSF2RB	SOD3	RGS5
EDN3		FANCA	STEAP4	ATP1B1
EDNRA		NUCB2	STK39	HYT3
EDNRB		P2RX7	TGFB1	HYT6
EGFR		NPHS2	TGFB3	CYP3A5
EGR1		GNAI2	TH	HYT4
EIF2AK4		PIK3CG	TPH1	HYT2
ELN		NR4A2	TRN1	HYT1
ENG		SERPINA4	VEGFA	NOS2A
ENO2		SERPINA6	WNK4	HYT5
ENTPD1		ADA	XYLT1
EPAS1		HTC2	ADRA1A
EPHX1		LSR
EPHX2		P2RY12
EPO		PAPPA2
ERAP1		POU1F1
ERP44		FANCB
ESR1		FABP6
ESR2		RAMP3
F11		DMPK
F11R		OXSM
F12		EEF2K
F2		ATR
F2R		KLC1
F5		SHE
F7		FADS1
FABP1		RAB8A
FABP3		SNRNP70
FBLN5		SART3
FGF14		OGT
FGF2		MGP
FGFR2		SFTPC
FLT1		IRF6
FMO3		P4HB
FN1		EIF2AK4
FOS		TRIM21
FOXF1		GNAO1
FXYD2		AOC3
GAL		AHSG
GBA		CD46
GCG		MAP3K7
GCH1		TTPA
GCK		PEE1
GCLC		SELPLG
GJA4		KCNS1
GJA4		PAG1
GJA5		CFHR1
GJC1		MTHFD2
GLP1R		NEUROG1
GNAS		PSMC4
GNB3		IRS2
GNRH1		PTPRN2
GP1BA		IFT88
GPX1		FKBP11
GRK2		PSMB8
GRK4		ATP2B3
GSR		IL15RA
GSTA5		TSPO
GSTM1		PKD2
GSTP1		ADAMTSL4
GSTT1		PNLIP
GSTT2		CDKAL1
GUCY1A1		XPNPEP2
HADHA		FES
HAVCR1		PRKCG
HDAC1		CRCT1
HDAC2		LPHN2
HDAC3		HFM
HDAC4		KRT3
HDAC5		DLC1
HFE		RNF34
HGF		SPR
HIF1A		PHKA2
HLA-DPB1		MC3R
HLA-DQA1		ELOVL2
HMOX1		PLTP
HP		GNB2L1
HRH3		A1BG
HSD11B1		TGOLN2
HSD11B2		RNASE2
HSPA8		TOX
HTR2B		CYP26B1
HTRA1		PCDHA5
HYT1		COL9A3
HYT2		TYR
HYT3		DCP1A
HYT4		ADORA2B
HYT5		NRG2
HYT6		BLVRA
ICAM1		GOSR2
IER3		CD200
IFNGR1		GSTM5
IGF1		STUB1
IL10		GSTM3
IL13		DACT1
IL13RA1		ND1
IL13RA2		STRN
IL1B		ARHGEF12
IL1RN		NCOA1
IL23R		REV3L
IL6R		PPP1R13B
IL6ST		SLC9A5
INHBA		XRN2
INPPL1		NSMF
INVS		PCCB
ITM2B		LAMA1
KCNA5		IL24
KCNJ1		COL16A1
KCNMB1		BLVRB
KDR		KAT5
KISS1		BCL2L11
KLK1		PRDX2
KLKB1		PAWR
LCN2		PIM1
LEP		DNER
LEPR		SLC2A10
LHB		G6PC
LLIPE		EGLN2
LOX		BRI3
LPL		ITGAV
LRRC7		ICAM2
LTA		MT1IP
LTF		CAPN2
MC2R		RND3
MCM8		IGKV1D-22
MDH1		IL37
MIF		C6
MIR204		LDHA
MMP1		AMPD3
MMP2		GPR155
MMP9		NEDD9
MOV10		RS1
MSRA		RPS29
MTHFR		DAPK2
MTOR		ADSL
MTTP		CPT1B
MTR		KRT1
MYCBP2		PTGES
MYCBP2		KCNS3
MYH9		LRRC4B
MYO1D		CDK20
NCF1		PRPH2
ND1		MSI1
NEDD4L		HIST1H1B
NOS2		BACH1
NOS3		ABAT
NOV		GYS1
NPPA		ERI1
NPPB		LRRFIP1
NPPC		TRAF7
NPR1		EI24
NPR2		STAM2
NPR3		OLFM1
NPTN		CNTLN
NPY		SORL1
NR3C1		IRF5
NR3C2		CLIC5
OLR1		SLCO4C1
ORAI1		HPT
OXSR1		GRIA1
OXT		FAM107A
PAPPA		GAL
PAX5		RPL29
PDE3A		ABHD5
PDGFB		PEBP1
PECAM1		MVD
PFG		RIF1
PLAT		MASP2
PLAUR		KCNQ1DN
PLCE1		PLA2G5
PLG		NKX2-1
PNMT		MAP2K4
PPARG		CKB
PPBP		FOSB
PRKCD		CKS1B
PPKG1		C5AR1
PRLHR		SSNA1
PPKG1		NAGK
PRLHR		HCST
PROC		HK1
PTEN		ZC3HAV1
PTGDS		MAP3K12
PTGIS		TSC22D3
PTH		PMCH
PTK2		CHIT1
PTK2B		SAT1
RALBP2		IFNL3
RAMP2		PSEN2
RASGRP3		ACOX1
RELA		EN1
REN		POU2F1
RETN		ST6GALNAC1
RGS2		PAEP
RGS5		CHRDL1
RNLS		ASAP1
RPS6KB1		SLC33A1
S100B		DROSHA
SCNN1A		NR5A2
SCNN1B		SNAP25
SCNN1G		HSD17B1
SELE		GRM1
SELP		ADAMTS2
SERPINE1		NOS1AP
SERPINEF2		AOMS2
SGK1		EYA1
SLC12A2		IL22RA2
SLC12A3		ALPK1
SLC1A1		DLL4
SLC39A8		SOCS2
SLC6A18		NFKBIB
SLC6A2		ADIPOR2
SLC6A4		SOST
SLC8A1		PLIN2
SLC9A3R2		NAV1
SMAD1		CYP27B1
SOD1		TFPT
SOD2		AHCY
STIM1		SEMA3A
STK11		SCAR2
STK39		MGA
STOX1		GJB2
TACR1		NDUFB3
TEK		KIAA0020
TF		SRD5A3
TGFA		CUX1
TGFB1		BTG3
TGFB3		FNTB
TGFBRAP1		TXK
TH		MT1E
THBD		BBS4
THPO		PYGM
TIMP1		ABR
TLR4		ACE
TNC		HSD11B1
TNF		MAPK1
TNFRSF11B		SERPINE1
TNFRS1B		NFKB1
TP53		LAMC2
TP53BP1		OPTN
TPH1		PVR
TPM1		ACE2
TRH		APOB
TRHR		FOS
TRPC3		PAH
TRPC5		GFAP
TRPC6		IL10
UCN		NOSIP
UCN2		CD79A
UCP1		WNK4
UCP2		CYP2D6
UMOD		PLOD1
UTS2		HMGCR
VAV3		ALB
VCAM1		NSFL1C
VDR		KDR
VEGFA		AFP
VHL		STAT3
VWF		NOD2
WNK4		APOA1
WNK1		PPARGC1A
WWTR1		PAX6
XDH		ATP6V0A1
		MUSK
		ENG
		PRL
		CYP3A5
		SPP1
		APP
		SLC17A5
		PPIG
		CNR1
		HSD3B2
		CREBBP
		PSMD4
		HGF
		ALDH2
		CHDH
		MAT2B
		ITGB3
		MYH7
		CNP
		AZU1
		CYP4F2
		ELANE
		TLR2
		IGF2
		B2M
		FGA
		GCH1
		GLUL
		TSHR
		CNR2
		HLA-E
		RPL4
		PTK2
		ALOX5
		JAK2
		AGRP
		SLCO1B1
		TCF7L2
		AKR1B1
		HBG2
		LTK
		NEFL
		ACR
		PLXNA2
		TBXAS1
		PIK3CB
		LTBP2
		GGT5
		PRSS8
		BDKRB1
		PRNP
		LMNA
		SDHD
		OSR1
		PPIA
		CCL21
		EDA
		COX2
		STAT1
		CENPJ
		BECN1
		HSPG2
		TGFBR2
		HLA-DRB1
		SERPINH1
		SFTPB
		BCL2L1
		MSX2
		COG2
		ATP6V1H
		GRIN1
		HLN2
		SUCLG2
		CCR1
		PC
		KCNQ1
		SLCO2A1
		EP300
		HPSE
		CCL3
		EMILIN1
		GLC1C
		LMX1B
		GJC1
		RRAD
		TJP1
		KCNB1
		PDGFRB
		CRHR1
		CASP4
		SPARC
		CALB2
		PPARD
		FAM49B
		ADH1B
		PREP
		GHRH
		CCL5
		P2RY2
		HBEGF
		RPS19
		FLT4
		CPN2
		RBP4
		ATG9B
		MTG1
		HHEX
		UIMC1
		LPCAT3
		TARDBP
		CYP1A2
		SLC25A40
		MTNR1A
		P2RX1
		FGD1
		CYP46A1
		BID
		FADS2
		TAB3
		S100A8
		NXF1
		DHRS9
		TRPM4
		ATP8B1
		BMPR1B
		BBS9
		MYH11
		CX3CL1
		EPAS1
		BRD2
		FAP
		IL17F
		TIPRL
		TLR3
		ITGA4
		CPT1A
		KCNA2
		RASL12
		SERPING1
		PTEN
		RFX4
		RPS6KB1
		SREBF2
		TMEM98
		MUC1
		ACADM
		FMN1
		ERAL1
		LIPG
		ACACA
		LIPA
		GAGE12I
		HCFC1
		SLPI
		PXN
		SLC5A1
		ALOX15
		GALNT2
		SYVN1
		SLC41A1
		KRT4
		FBXO8
		CDK1
		SGCA
		HSD17B4
		GFRA2
		S100A9
		NCOA7
		CAMLG
		IDH2
		AAK1
		ZC3HC1
		RHOF
		EREG
		PPL
		CD83
		ATP2A1
		MAPK7
		INPP5D
		OXTR
		LPIN1
		TNFSF4
		OCLM
		GSTM2
		APOM
		FAM3A
		C10orf107
		SUCLG1
		TCF21
		COX3
		FOXO3
		CYP7B1
		HMGXB3
		LSL
		AKT2
		KRT15
		SLC25A36
		GPR37
		C16orf82
		COL6A1
		MCAT
		PRKAB1
		CYP2E1
		HES1
		IGKV1-5
		PGC
		PDE1C
		RUNX1
		SKIL
		HPS1
		PRDX3
		LTB4R
		KIR3DL3
		PPM1F
		NTN1
		RALGDS
		KATNB1
		NAT1
		ILK
		RRBP1
		IL1RL1
		MFRP
		VSX2
		TANK
		LMO4
		PCS
		HLA-F
		IGKV2D-40
		CHR
		NTRK3
		CXCL10
		SNX5
		CDT1
		SLC1A1
		SERPINB1
		AIC
		GTPBP1
		MYO9A
		RORC
		ABI1
		TTC4
		NR0B2
		NDUFC2
		SLC8A3
		ABCB11
		KCNK9
		CNTNAP2
		IL10RA
		PARD3B
		RCAN1
		ACTG1
		GRIA4
		C1QB
		BMP3
		SLC10A7
		GAD1
		VCL
		MYL3
		CACNA1G
		RRM2
		BAK1
		MEF2C
		BEST3
		SMAD3
		PRDM16
		TNFRSF21
		KCNN1
		CLEC5A
		IL3
		PTPRE
		IHH
		EXOSC8
		PLA2G6
		MA
		TRPM3
		CAP1
		PHLDA3
		FCGR1A
		GLC1K
		CRB2
		SPTLC1
		RPL32
		POU2F2
		SERPINB9
		HDAC5
		HCAR1
		AIFM1
		FKRP
		TWIST1
		HDHD1
		CIC
		SOCS1
		GRM3
		IL13RA2
		UCN
		CIRH1A
		HPSE2
		SP4
		THBS2
		TRPC5
		DBI
		TGIF1
		ME1
		CLCA1
		IFNA4
		PPP1R15A
		GRHL3
		DOCK3
		TAPVR1
		IDDM2
		ALPP
		SLC40A1
		DYRK1B
		PAK3
		FBXL4
		TBP
		PAX3
		CSDE1
		GPX2
		AXL
		MITF
		HMGA2
		MRAP
		WFS1
		NOS3
		VEGFA
		NR3C2
		POMC
		EDNRB
		ICAM1
		HSD11B2
		AGT
		NOS1
		REG3A
		HMOX1
		SELE
		CAD
		CGA
		HDLBP
		CRYBB2
		ADM
		SELP
		GJA1
		RHOH
		AHSP
		TBXA2R
		LCN2
		DUOX1
		CHGA
		TRGV9
		BCL2
		CASP3
		ABCC8
		SCNN1A
		MET
		HLA-G
		ADRA2A
		BHLHE22
		PDGFRA
		SDHB
		FN1
		SHH
		TNFRSF1A
		HMOX2
		SGCB
		TAS2R38
		CD4
		IL18
		SCNN1G
		DDAH2
		MC4R
		NPHS1
		APRT
		ASAH1
		C9orf3
		OPN1MW
		LRPAP1
		PSMC6
		MMRN1
		HTT
		IGKV5-2
		BCL10
		ENO2
		FGF5
		DDIT3
		PKD1
		F2R
		MUC7
		CD34
		ARG1
		NEDD4
		COL11A1
		GPR50
		ACLY
		UBE4A
		ADORA2A
		A2M
		TAC3
		PRCP
		WNT1
		PLEKHA7
		CFTR
		CPE
		SIX6
		THPO
		ADAMTS13
		BRAF
		CAMK2G
		FBN2
		LPO
		POLE4
		PHEX
		LOX
		GRB2
		RAMP1
		NFATC1
		ATOH7
		FABP2
		PTGIS
		PAPSS1
		COL3A1
		EPHX1
		CUL3
		AQP2
		CREB1
		HLA-A
		ADRA2C
		IFNA1
		C6orf47
		CTF1
		MTRF1
		ADIPOR1
		AIF1
		GOPC
		GPX1
		RFTN1
		PCMTD1
		CD69
		CCL4
		RNY1
		CALCR
		ZEB1
		HSP90AB1
		PRB2
		IDO1
		C4B
		SLC26A4
		ADCYAP1
		FUS
		MAPT
		CPT2
		SEPHS1
		SULT1A1
		CDCA4
		CFP
		PTCRA
		DDC
		TDGF1
		IL6ST
		CCND2
		FOXC2
		SHC2
		ARHGDIB
		GSTO1
		MMP8
		AKR1C1
		ZFR
		PDGFRL
		CACNA1H
		GJD4
		SLC22A2
		PDC
		PHACTR1
		MSR1
		RGS1
		AMD1
		HSP90B2P
		OGG1
		NEB
		GPI
		ABCB4
		TCFL5
		BIRC5
		CARD16
		SDHC
		IL23A
		IL4R
		CCT
		CD59
		CLUL1
		CXCL2
		THBS4
		TIMP4
		HDAC1
		TRPV5
		GCM1
		MTHFD1
		ALDH1A3
		CDS1
		TRPV6
		SERBP1
		GCG
		ND2
		TIE1
		IGKV4-1
		GBA
		BBS2
		GABPA
		WISP3
		GFRA1
		C21orf2
		FRZB
		RAD50
		SLC41A2
		KRT5
		TKT
		HAT1
		CD28
		KCNE1
		ZNF260
		DUOXA1
		IGHD4-11
		TNXA
		HCA1
		TCF3
		PCSK9
		DUSP6
		PLCD1
		CLCN3
		CD86
		EIF5A
		PNOC
		CYP7A1
		SRBD1
		MFSD11
		HDAC9
		MCC
		FGG
		SDK1
		ASIC3
		CIMT
		SMTN
		SCN7A
		OBFC1
		CCL13
		ALDOC
		PSMD6
		GLTP
		MAPK9
		KRT18
		SLC35G2
		MAP2K6
		SPAG9
		HDAC6
		TFAM
		DSP
		IGKC
		FRS3
		DNMT3B
		SPAM1
		SMAD6
		PDZK1IP1
		CCS
		MMP13
		EBI3
		MIB1
		NAT2
		SLC27A1
		CSH1
		PLP2
		GSTM2P1
		CCL16
		PNPLA6
		DNASE1
		SMAD7
		GPX4
		TAP2
		MIR1324
		IL17RA
		NOXA1
		SLC22A18
		CTBS
		DARC
		KCNA10
		CRYAA
		PANX1
		SST
		STIM1
		TK1
		KCNG2
		IMPDH2
		POLR2L
		PPP3R1
		LYPLA2P1
		HEXB
		FANCE
		RANBP2
		SLN
		RXRA
		ZNF644
		FADS3
		IL10RB
		TOMM7
		SLC22A17
		AREG
		GRIN2A
		FOXQ1
		PROM1
		CTBP1
		PTPRN
		SARDH
		PPIH
		SLC1A7
		PWP1
		RPS26
		SH3PXD2A
		BST2
		SLC18A2
		CAMP
		AEBP1
		KCNN3
		TACR2
		AMY2B
		CPA6
		RAD51
		AFA
		PVRL1
		TRPC7
		CDC123
		PRF1
		TMEM158
		SOX18
		SCAP
		FAM78B
		C1QTNF1
		SSTR1
		ZIC2
		SFTPA1
		NRG1
		CTSS
		SUZ12
		PXK
		RYR2
		PTPRU
		STAB2
		SLC25A20
		GRM5
		AQP5
		STAR
		SFXN1
		WWOX
		CC2D2A
		XPO5
		GRWD1
		ACSM1
		FBLIM1
		NOX3
		NR4A1
		PTPN22
		DNAJC5
		SRD5A1
		CSPG5
		ITIH4
		OXSR1
		FAM20C
		SPINK5
		DCX
		MAP1LC3A
		CTNNB1
		IL16
		MTX1
		CA1
		LRRN3
		FLT3
		IDS
		HPX
		CLN5
		FCGR2A
		EDN1
		MTHFR
		IL6
		ADRB2
		ADD1
		NLRP3
		APOE
		VCAM1
		CD36
		MAPK14
		CYP11B1
		CSF1
		GCLC
		EGFR
		LEP
		RHOA
		MAPK8
		BMP6
		IRS1
		ACSM3
		AR
		RAPGEF5
		MMP1
		CCHCR1
		RGS2
		GNAI1
		PON1
		TP53
		PDAP1
		NCOA6
		PIK3R1
		CPP
		PTAFR
		CDKN1A
		NOX4
		PSMD9
		S100B
		GSTT1
		PECAM1
		DRD2
		AVPR2
		C4A
		CSF1R
		SELL
		BDNF
		LIPC
		NOSTRIN
		TFRC
		LMOD1
		MEA1
		AQP4
		SMAD4
		COL1A1
		MLC1
		TEK
		HADHA
		COX1
		ABL2
		AGER
		CD14
		COX10
		PDGFB
		MAOB
		CLCNKB
		ADRA1A
		MAP3K14
		ROCK2
		HFE
		UCP1
		IL17A
		UBR5
		MYC
		CYP2B6
		NPR1
		BRCA2
		GSTM1
		PNP
		POR
		CSK
		KL
		PLAUR
		ACVR2A
		SPINK1
		BAD
		THBS1
		AZGP1
		GALC
		CDH1
		CYP2C8
		F7
		RAMP2
		CRCP
		SLC4A5
		XRCC1
		MCL1
		KCNA5
		TPO
		STOX1
		MEN1
		ANPEP
		SMAD2
		DHH
		STH
		PSMD1
		CDK2AP1
		NFATC3
		CXCR1
		CT49
		PTGDR
		SYP
		FYN
		YY1
		ST18
		GREM1
		VHL
		TEPP
		ACOT8
		KIR3DL1
		GPR162
		ACADS
		ZNF469
		TLX2
		COL4A1
		KLF6
		MBL2
		PRKD1
		CEACAM5
		NOLC1
		C7
		DIO3
		GLYAT
		OPRK1
		MIF
		AMY2A
		NDUFV3
		JUNB
		ST13
		HAP1
		VEGFB
		TMTC1
		ATF2
		CTRL
		EMG1
		ATF3
		FPR1
		CDC42
		HAS2
		SH2B3
		PSRC1
		CEBPB
		ARHGEF11
		PPIB
		IGF2BP1
		CCNA2
		S1PR2
		NSF
		SMN1
		HLA-B
		PTS
		CARTPT
		PIGF
		CSF3
		KIR3DL2
		ASPM
		CASP2
		P2RY4
		TCIRG1
		TP73
		KCNV2
		LAP
		TNFSF11
		CDK2
		FOXF1
		EPHA4
		GIP
		MUC16
		TXNRD1
		VUR
		MTHFD1L
		CD40
		LCP1
		MPL
		IL5
		ARID1B
		PDYN
		TPPP3
		EZR
		KLK9
		CBR1
		CNNM2
		H19
		ACTBL2
		ADORA1
		HPGD
		KCNE2
		CTRC
		UTRN
		FKBP1A
		FPR2
		NFYB
		ABP1
		MTR
		RAB34
		TALDO1
		CNDP1
		MYO5A
		C14orf28
		CLDN1
		ILF3
		CASQ2
		SLC6A9
		ACHE
		FBLN2
		SORBS1
		CSMD1
		CYB561
		AKAP10
		SLC16A9
		NPAS2
		DEFA5
		GNG5
		BGLAP
		S11
		SLC5A2
		GIT2
		KRT19
		ZBTB38
		NGB
		RFC4
		SNAP23
		CACYBP
		CRTC3
		CSE1L
		USO1
		PAPOLB
		MICALL1
		RIT2
		ALPK3
		KIAA1217
		SMC3
		VN1R17P
		SERPINB2
		IL11
		CD19
		COL5A3
		CBFA2T2
		NFYC
		YBX1
		CD160
		SP3
		NR2E3
		SEC14L2
		PXDN
		ABCC4
		IL27
		CS
		ECE2
		MST1R
		KEL
		KCNA7
		SUCNR1
		NAAA
		CDON
		STIM2
		NARSP1
		CDA
		COQ9
		PHOSPHO1
		MAP3K5
		PEX5
		ATIC
		GP2
		PPT1
		SOX17
		STIP1
		NR4A3
		RASIP1
		CRPP1
		GRIN2B
		MSI2
		EBAG9
		PPY
		UGT1A10
		PPP2R5B
		TRPC4
		DNAJB1
		EFNA1
		MGMT
		SLC12A5
		KAT8
		MADCAM1
		CAMK4
		MIR98
		HSF2
		EPHB4
		PSMG1
		DCR
		PARP4P1
		TPD52
		TBK1
		GPR78
		DSG4
		MED4
		F9
		HIST1H1C
		IFT57
		CTLA4
		ND3
		TRIB1
		LLGL2
		SMARCB1
		SULT1E1
		ZIC5
		SFTPD
		POMGNT1
		PPP1R2P9
		NAT10
		ACTL6A
		ADCK2
		KISS1R
		EMD
		FXN
		TPK1
		SH2D2A
		SH2B1
		CAPN13
		MTMR9
		ADTRP
		B3GAT3
		MRFAP1
		GDA
		GRM2
		NOX5
		KIRREL
		MIR107
		COL14A1
		IPMK
		RHOD
		NPHP1
		IRF1
		BSCL2
		CRABP1
		UBR1
		ATG5
		GAS6
		GHSR
		TERF2IP
		PDE9A
		RTN1
		PDR
		TIRAP
		CUBN
		MID1
		IDUA
		AGTR1
		TNF
		GNB3
		NA
		CYP17A1
		AVP
		NPPB
		ELN
		LDLR
		NR3C1
		CFH
		TIMP1
		IGFBP7
		SLC6A4
		PDE5A
		ANTXR2
		SERPINC1
		WNK1
		CRH
		BMPR2
		GART
		VDR
		HSP90AA1
		WDR36
		APLN
		THBD
		CYP4A11
		INS
		MTPN
		EDN3
		CD55
		CCND1
		PIK3CA
		GPT
		FBN1
		PADI4
		ATP6AP2
		CMA1
		HBB
		ATM
		ENPEP
		NF1
		ANGPT1
		None
		MCKD1
		SLC9B1
		CYP2J2
		CAT
		INSR
		TFAP2A
		CST3
		COMT
		GOT1
		SLC2A4
		RNLS
		NR1I2
		DES
		KLK3
		IGHE
		GSTP1
		TNNT2
		NPR2
		SLC1A3
		EGR1
		PPRC1
		LTA
		APOA5
		UCP2
		GAPDH
		TRPC1
		PROS1
		FGF1
		CYP11A1
		FH
		CYP2C9
		S1PR1
		CDKN1C
		NPPC
		CACNA1D
		SELENBP1
		CSE
		EPHA1
		STATH
		GRK5
		HTR1B
		PRKACA
		PPA1
		SNCG
		GPLD1
		PTGER3
		DICER1
		CRYAB
		CTH
		SIX1
		ID1
		COL1A2
		HTRA1
		HSPA1A
		ODF1
		FIGF
		RNY5
		PTGER4
		MBIP
		MC1R
		PKIA
		RIPK4
		CALY
		SYBU
		SI
		PTGER1
		KCNMB1
		LRP5
		CBS
		IER3
		KRT8
		TERT
		GATA1
		PRKCA
		HSPB7
		CALM1
		NTF4
		CALB1
		VAV2
		PLG
		ACT
		SCD
		MTNR1B
		PPP2CA
		MUC5AC
		CYP4F3
		TPM1
		DRD3
		HDC
		DHFR
		GSTK1
		SUGP1
		ITGB1
		PSMD3
		IL12B
		NQO1
		LPAR5
		RLN1
		ANGPTL4
		CYP20A1
		SLC22A6
		TBC1D17
		PCSK1
		PRKCH
		SMARCA4
		SQSTM1
		TPT1
		NPTXR
		COL4A2
		GATA6
		CHRNA4
		ACD
		MYOCD
		SCGB1A1
		LTF
		PLF
		PDLIM5
		AHR
		ERAP2
		CD163
		FCGR3A
		PIK3C2A
		TAL1
		VAV3
		XIAP
		RARRES2
		HSD3B1
		GADD45A
		BCL2A1
		SF1
		HSF1
		KCNH2
		UCP3
		SSTR2
		JAG1
		PF4
		ABCC11
		ACSL1
		COL4A5
		WAC
		CTSD
		STK24
		TFF1
		APOA2
		G6PC3
		MAGT1
		PICK1
		GOLT1B
		NEFH
		IFNA2
		KCNE3
		MNT
		PCSK6
		ABCF1
		PRS
		TMED2
		SMURF1
		LPAR1
		GATAD1
		NPAS4
		AKR1C2
		ABCB7
		HSPA8
		PAF1
		ROPN1
		REL
		OTC
		AARS
		C1QBP
		KYNU
		MYCN
		GREB1
		SCAI
		MOV10
		PER2
		CT60
		CLCN6
		BAMBI
		CRY1
		NR1H4
		KAL1
		KRT20
		ITSN2
		MMP25
		MED1
		SIRT2
		TNFRSF10A
		CHD9
		MCPH1
		CYP3A43
		MDH2
		CFLAR
		REEP5
		MKI67
		CRTC1
		CUL4B
		ANXA6
		PRAP1
		DENR
		PCDHA3
		GP9
		C5orf38
		PCOLCE2
		PCBP1
		VCF
		PRKRIP1
		OLFM2
		DRD4
		FNDC3B
		INHBB
		SLC4A7
		IGFBP2
		RGS4
		HHAT
		SLC14A1
		KCNC3
		CKLF
		GUSB
		MTAP
		TPH2
		PTH1R
		SLC16A1
		CAMK2A
		LGALS3
		ARNT
		MBL3P
		NT3
		OSM
		KLRG1
		LIN28A
		DNTT
		PLAGL1
		NMBR
		CDH4
		TGFBRAP1
		SIX3
		CUL5
		OPN4
		CHM
		UGT8
		PRM1
		DPPA4
		NUDT2
		HAO2
		CTSG
		CDIP1
		YEATS4
		KIAA0101
		TGFBR3
		SYNPO
		CBL
		C1QL1
		PPP1R14D
		OR5BK1P
		SNRPE
		RANGAP1
		HBE1
		FSTL3
		PRDM5
		ENTPD1
		ITIH2
		MIP
		NR1H3
		ND4
		PKLR
		CISD2
		CD99
		HEXA
		SGPL1
		HSPB2
		NUMB
		ENPP1
		LIPF
		CIB1
		FOSL1
		GPC1
		AK1
		DIH1
		LAMA2
		FABP3
		NT5C2
		DAB2IP
		AP1S2
		ARID5B
		AQP11
		MSTN
		CNBP
		GRM6
		LGALS3BP
		EIF4EBP1
		ERN1
		CLTC
		RARB
		AGR2
		RBX1
		CPZ
		OPA3
		HTR5A
		PDK4
		RAB12
		IL33
		ABCA4
		RAP2A
		S100A1
		SERPINB3
		SPRR3
		TRPM5
		GLCCI1
		RHPN2
		ALDH5A1
		SHBG
		CRP
		EDNRA
		ANG
		POLR2E
		GNAS
		JUN
		NPR3
		ROS1
		PLAT
		RHO
		REN
		CAV1
		PTH
		EPO
		MAPK3
		C3
		PPARA
		IL8
		HSPA4
		GRINA
		VIM
		STK39
		ECE1
		IL2RA
		IGFBP1
		TG
		LEPR
		DBH
		APC
		HTR2A
		TF
		GGT1
		ADRB3
		TIMP2
		MMP3
		NGF
		SPAG8
		IGAN
		TGFB2
		PLEKHM1
		FTO
		DDAH1
		ACVRL1
		EPGN
		MBP
		DYM
		CSF2
		PTHLH
		CTGF
		EDN2
		SOD3
		HRASLS
		PTK2B
		TAT
		ATP2B1
		CA8
		CASR
		CAV2
		LTBP1
		LGALS1
		CYP3A4
		RENBP
		LRP2
		DBT
		CHAT
		DDX58
		SLC4A4
		CALCRL
		PCNA
		ANGPT2
		MYLK3
		PRRC2A
		HR
		IDH1
		CYP1A1
		FSHR
		TMPO
		CDH13
		BMP2
		PRKCB
		SCO
		HSPA5
		TGFA
		SLC25A3
		UBL4A
		IK
		SLC1A2
		CEBPZ
		GGH
		SLC2A1
		JPH3
		GCK
		BMP7
		KIT
		TRPC3
		PBK
		FASLG
		CACNA1C
		PDGFA
		SLC6A3
		SULT2A1
		MLN
		PTPN11
		CYP2C19
		HOMER1
		TSC1
		RYR1
		NTRK2
		PTGER2
		STEAP4
		PRKG1
		CHRNA3
		MCHR2
		SLC34A1
		GATA4
		NCF2
		CX3CR1
		NAMPT
		SCYL1
		MMP7
		CAPN10
		BEST1
		IL2RG
		ARMS2
		OCRL
		TRPM7
		SMG1
		IDE
		TP63
		PFN1
		CD48
		POLL
		ACO1
		SRF
		NOV
		QPCT
		TWF1
		AMY1A
		CLIC1
		NFYA
		ADCY1
		KEAP1
		SOCS3
		CLOCK
		TXNIP
		PDGFD
		ADD3
		PON2
		FEN1
		ASS1
		FGR
		KLF4
		MAPKAP1
		EFHC2
		MMP12
		CFI
		SLC10A1
		CHRM1
		FABP4
		CTNNA3
		SNORD12C
		COL8A2
		FOXP3
		SRY
		E2F1
		RNF130
		RFX1
		TUBB3
		DLD
		SAMHD1
		ZFP36
		CAV3
		PAM
		CASP9
		MYH9
		SLC25A5
		ETV1
		GLO1
		OFD1
		PHA2A
		MYH10
		TMEM70
		LAT
		PTRH1
		SYN1
		EPHB1
		NTSR1
		TRIO
		KRT10
		OR4A14P
		CYP27A1
		EDF1
		BAG6
		LIFR
		MIR145
		CPSF2
		PTBP1
		ADAR
		EEA1
		POLE2
		LPAR2
		PBX1
		ARSE
		AKR1C3
		IFI44
		S100G
		HDAC4
		KALRN
		FCN3
		SLC22A8
		MVB12B
		HYAL3
		LGALS2
		MIR155
		CXCL5
		GSN
		SLC30A8
		ARNTL
		CLCNKA
		ASB10
		CHRD
		CRY2
		APOD
		TNPO1
		KRT7
		PADI2
		BGN
		CYP2A6
		GRIA2
[truncated: 829 more rows]
